# Supplementary material for: CMC-Enabled PEDOT:PSS Film for High-Performance Electrochromic Material
Source: Polymers (Basel). 2026 Jan 19;18(2):263. doi: 10.3390/polym18020263 (PMC12845538; doi:10.3390/polym18020263)
Supplement: Supplementary file 1 [file polymers-18-00263-s001.zip]

Archive with 1 entries (1 files):
- polymers-4091287-supplementary.pdf
